# Supplementary material for: Case report: Expansion of phenotypic and genotypic data in TENM3-related syndrome: Report of two cases
Source: Front Pediatr. 2023 Feb 24;11:1111771. doi: 10.3389/fped.2023.1111771 (PMC9998998; doi:10.3389/fped.2023.1111771)
Supplement: Supplementary file 1 [file Table1.xls]

## Sheet: Sheet1
SUPPLEMENTARY TABLE 1 Evaluation of the TENM3 mutations identified in patient 2.
TENM3 mutation	CytoBand	Position	SIFT score	Polyphen2_HDIV	MutationTaster	Provean score	REVEL	Novel/Reported
							score
c.941C>T,	4q34.3-q35.1	183549995	0.006	0.993	1	-2.68	0.777	Novel
p.Ala314Val			Damaging	Probably damaging	Disease causing	Deleterious	Deleterious
c.6464T>C,	4q34.3-q35.1	183714289	0.029	0.998	1	-5.53	0.831	Novel
p.Leu2155Pro			Damaging	Probably damaging	Disease causing	Deleterious	Deleterious
